# Supplementary material for: Sustenance Trial to Analyze the Effects of Black Soldier Fly Larvae Meal on the Reproductive Efficiency of Sows and the Hematological Properties of Suckling and Weaning Piglets
Source: Animals (Basel). 2023 Nov 3;13(21):3410. doi: 10.3390/ani13213410 (PMC10647472; doi:10.3390/ani13213410)
Supplement: Supplementary file 1 [file animals-13-03410-s001.zip]

Archive with 1 entries (1 files):
- animals-2673398-supplementary.pdf
